# Supplementary material for: Effect of Temperature and Humidity on the Water and Dioxygen Transport Properties of Polybutylene Succinate/Graphene Nanoplatelets Nanocomposite Films
Source: Membranes (Basel). 2022 Jul 20;12(7):721. doi: 10.3390/membranes12070721 (PMC9316474; doi:10.3390/membranes12070721)
Supplement: Supplementary file 1 [file membranes-12-00721-s001.zip]

Archive with 1 entries (1 files):
- membranes-1813510-supplementary.pdf
